# Supplementary material for: Confirmation Using Triple Quadrupole and High-Resolution Mass Spectrometry of a Fatal Canine Neurotoxicosis following Exposure to Anatoxins at an Inland Reservoir
Source: Toxins (Basel). 2022 Nov 18;14(11):804. doi: 10.3390/toxins14110804 (PMC9696769; doi:10.3390/toxins14110804)
Supplement: Supplementary file 1 [file toxins-14-00804-s001.zip]

Archive with 1 entries (1 files):
- toxins-1980986-supplementary.pdf
